# Supplementary material for: Evaluation of Resistance of Oilseed Rape Genotypes to Turnip Yellows Virus
Source: Plants (Basel). 2023 Jun 30;12(13):2501. doi: 10.3390/plants12132501 (PMC10346663; doi:10.3390/plants12132501)
Supplement: Supplementary file 1 [file plants-12-02501-s001.zip]

Archive with 2 entries (2 files):
- Supplementary Figures S1-S5.pdf
- Supplementary Table S1-S8.pdf
